# Supplementary material for: Defining CDK12 as a tumor suppressor and therapeutic target in mouse models of tubo-ovarian high-grade serous carcinoma
Source: Proc Natl Acad Sci U S A. 2025 Jun 12;122(24):e2426909122. doi: 10.1073/pnas.2426909122 (PMC12184368; doi:10.1073/pnas.2426909122)
Supplement: Supplementary file 2 — Dataset S01 (XLSX) [file pnas.2426909122.sd01.xlsx]

## Sheet: CDK12mut.vs.wt
gene_id

## Sheet: CDK12.expr
patient
