# Supplementary material for: Defining CDK12 as a tumor suppressor and therapeutic target in mouse models of tubo-ovarian high-grade serous carcinoma
Source: Proc Natl Acad Sci U S A. 2025 Jun 12;122(24):e2426909122. doi: 10.1073/pnas.2426909122 (PMC12184368; doi:10.1073/pnas.2426909122)
Supplement: Supplementary file 3 — Dataset S02 (XLSX) [file pnas.2426909122.sd02.xlsx]

## Sheet: PRN;CDK12WT
gene	beta score
Plk1	-5.20843
Csnk2b	-3.8827
Dtymk	-3.84606
Cdk9	-3.76191
Exosc10	-3.71213
Guk1	-3.70875
Vrk1	-3.7007
Cdk1	-3.61751
Riok1	-3.35329
Ak2	-3.29395
Pi4ka	-3.06168
Pnkp	-2.94718
Cdk7	-2.92078
Chek1	-2.88974
Mtor	-2.87218
Clp1	-2.82702
Ttk	-2.713
Pgk1	-2.68475
Cdc7	-2.67003
Brd4	-2.64777
Smg1	-2.54502
Trrap	-2.53023
Dolk	-2.49125
Pik3r4	-2.3138
Bub1b	-2.23909
Pkmyt1	-2.23601
Aurka	-2.17886
Egfr	-2.16278
Aurkb	-2.11445
Cmpk1	-2.08453
Erbb3	-2.0585
Tpr	-2.03241
Pak2	-1.96364
Wee1	-1.90422
Mastl	-1.86403
Cdk11b	-1.83483
Lamtor3	-1.80409
Mapk1	-1.73846
Pkn2	-1.67043
Atr	-1.65814
Sephs2	-1.60927
Hus1	-1.60121
Csnk1a1	-1.59698
Fxn	-1.52614
Nrbp1	-1.51501
Nup62	-1.42965
Pkm	-1.42063
Akt1	-1.39461
Lrpprc	-1.38342
Actr2	-1.37872
Nme6	-1.33655
Nadk2	-1.31182
Bub1	-1.29747
Adck4	-1.2145
Prkci	-1.19329
Erbb2	-1.1719
Pik3ca	-1.14383
Pdpk1	-1.14138
Fastkd5	-1.13827
Prpf4b	-1.12854
Pik3c3	-1.11329
Cks1b	-1.11158
Gtf2h1	-1.05045
Cdk6	-1.00416
Prkar1a	-0.978851
Rps6ka3	-0.956796
Trim33	-0.943126
Atm	-0.912591
Map2k6	-0.881333
Abl2	-0.855883
Pmvk	-0.844954
Tk1	-0.762542
Aurkc	-0.75438
Cdk12	-0.732965
Csnk2a2	-0.716016
Calm1	-0.689075
Gak	-0.677294
Mvk	-0.67217
Ptk2	-0.660831
Papss1	-0.653528
Akt2	-0.647549
Mapk14	-0.636839
Cdk13	-0.616806
Rfk	-0.612847
Srpk1	-0.611017
Stk3	-0.595192
Morn1	-0.589357
Hipk3	-0.572819
Speg	-0.572789
Trpm7	-0.540375
Pank3	-0.537115
Cks2	-0.533714
Tssk3	-0.512165
Calm3	-0.511259
Ilk	-0.496636
Col4a3bp	-0.489208
Atmin	-0.487814
Pip5k1a	-0.485237
Pkn1	-0.461324
Stk25	-0.457927
Prkra	-0.455163
Map2k3	-0.45041
Camkv	-0.438004
Rps6ka1	-0.419661
Csnk2a1	-0.415404
Pi4kb	-0.415397
Stk11	-0.405874
Ak1	-0.402429
Pik3c2a	-0.399734
Mapk6	-0.392395
Wnk1	-0.380824
Baz1b	-0.380628
Prkcg	-0.35627
Dgkq	-0.348297
Cdk16	-0.347804
Ern2	-0.346361
Cdk4	-0.342874
Hk2	-0.341966
Taok1	-0.340112
Etnk2	-0.337631
Prkaca	-0.336632
Eif2ak4	-0.336247
Ankk1	-0.33079
Csf1r	-0.330073
Cdc42bpg	-0.319437
Ip6k3	-0.31558
Nagk	-0.313815
Raf1	-0.308945
Pim1	-0.307441
Map3k4	-0.30546
Dguok	-0.301495
Nek1	-0.288691
Igf1r	-0.287796
Pfkl	-0.287541
Zap70	-0.287451
Abl1	-0.282937
Mapkapk2	-0.269904
Wnk3	-0.267781
Agk	-0.267691
Pfkp	-0.264632
Nme1	-0.26385
Sbk3	-0.261856
Trim27	-0.260522
Brsk1	-0.257888
Adrbk1	-0.256144
Cdk2	-0.252772
Ckmt2	-0.252249
Flt3	-0.24322
Tbk1	-0.232399
Pik3r3	-0.231654
Fes	-0.224093
Rps6ka6	-0.212097
Irak2	-0.211546
Hipk1	-0.210506
Nrbp2	-0.210292
Mark2	-0.205609
Sh3bp5l	-0.205319
Tec	-0.200496
Prkcq	-0.197242
Mark3	-0.195591
Csnk1e	-0.195191
Stk19	-0.194666
Cdk14	-0.194623
Tssk6	-0.194329
Dgkz	-0.19407
Nme4	-0.193952
Uck1	-0.191618
Camk1	-0.191387
Xylb	-0.191115
Ern1	-0.189906
Stk35	-0.188621
Rps6ka4	-0.188382
Lrguk	-0.18657
Gk5	-0.182613
Pacsin1	-0.18115
Ripk3	-0.177058
Hipk4	-0.175679
Dgke	-0.173937
Nme7	-0.173083
Vrk3	-0.168436
Map4k4	-0.167808
Ick	-0.167506
Igfn1	-0.167479
Mark1	-0.166702
Nme2	-0.165025
Cdk17	-0.162012
Xrcc6bp1	-0.159635
Prkar1b	-0.159128
Akt3	-0.1586
Amhr2	-0.158132
Nuak1	-0.157893
Ip6k1	-0.157482
Ntrk3	-0.152967
Melk	-0.150374
Twf2	-0.150105
Pxk	-0.145447
Stk16	-0.142961
Tex14	-0.142566
Pdgfra	-0.139854
Sphk2	-0.139222
Mapk11	-0.131114
Map2k2	-0.124178
Prkdc	-0.119013
Adck2	-0.116989
Ckm	-0.112419
Trim24	-0.110844
Ptk7	-0.110166
Fuk	-0.108374
Stk4	-0.10807
Nek7	-0.107781
N4bp2	-0.105934
Tyro3	-0.10238
Ipmk	-0.101729
Fastkd2	-0.101037
Dlg1	-0.100638
Morn2	-0.0999347
Dapk2	-0.0976983
Tlk2	-0.0974829
Bmpr2	-0.0957675
Eef2k	-0.0941495
Tek	-0.0935186
Gucy2c	-0.0934954
Mast1	-0.0933301
Plau	-0.0925821
Met	-0.0915726
Prkag3	-0.0913091
Alpk1	-0.0894742
Pip5k1c	-0.0874685
Ddr1	-0.0867974
Ksr1	-0.0862267
Mast3	-0.080001
Gsg2	-0.0797834
Brd3	-0.077908
Csnk1g1	-0.0767466
Slamf6	-0.0754301
Hk1	-0.0739664
Map2k1	-0.0718373
Dclk1	-0.0700536
Pfkfb4	-0.0693836
Tesk1	-0.0647235
Epha8	-0.0643283
Ulk4	-0.0631313
Tie1	-0.0618553
Sik2	-0.0602248
Cpne3	-0.058643
Nmrk2	-0.0577849
Pfkfb2	-0.0563598
Mast2	-0.056325
Insr	-0.0551391
Ddr2	-0.05361
Braf	-0.050666
Bmpr1a	-0.0505465
Itpka	-0.0504697
Map3k12	-0.0492937
Etnk1	-0.0487152
Clk3	-0.0481849
Card11	-0.0479834
Prkd3	-0.0479264
Lck	-0.0473536
Mapk13	-0.0469946
Dgkd	-0.0461887
Camk1g	-0.046099
Csnk1g2	-0.0455023
Nek3	-0.0450539
Map4k1	-0.0426425
Ntrk1	-0.0413581
Pik3c2b	-0.0413091
Cmpk2	-0.0393778
Adk	-0.0373995
Ksr2	-0.0361968
Hk3	-0.0360295
Ppip5k1	-0.034259
Ret	-0.0341222
Map3k14	-0.0324612
Acvrl1	-0.0307639
Pi4k2a	-0.0305166
Trib2	-0.0304513
Bcr	-0.0296192
Pik3cb	-0.0290818
Prkar2a	-0.0289814
Mst1	-0.0288038
Nme3	-0.0280442
Srpk3	-0.0274637
Map3k15	-0.0258814
Pkn3	-0.0257745
Chka	-0.0255434
Epha6	-0.0249954
Dck	-0.0244674
Tnik	-0.0242364
Grk5	-0.0218925
Sbk1	-0.0184324
Mpp3	-0.0168043
Map4k2	-0.0155752
Nek9	-0.013931
Dstyk	-0.0132225
Uck2	-0.0130393
Prkg2	-0.0122918
Cdkl4	-0.0115738
Irak1	-0.010835
Axl	-0.00881314
Fgfr4	-0.00876093
Kdr	-0.0085657
Ak8	-0.00847045
Mapk4	-0.00806997
Dyrk1b	-0.00722652
Prkx	-0.00520438
Oxsr1	-0.00368436
Prkaa2	-0.00161879
Pik3cd	-0.000829704
Ip6k2	-0.000352391
Lmtk3	1.55772e-05
Ccl2	0.000963253
Rps6kl1	0.00135531
Tssk2	0.00455804
Mapk10	0.00507565
Pik3c2g	0.00588425
Alpk3	0.00643778
Cdkl3	0.00676283
Pak3	0.00736068
Hipk2	0.00797527
Cad	0.00873623
Hkdc1	0.0101103
Prkg1	0.0101386
Plk5	0.0101517
Acvr1	0.0104564
Cdk18	0.0110213
Aatk	0.0112899
Gk2	0.0119864
Tnk1	0.0122887
Brdt	0.0126024
Uckl1	0.0133344
Pi4k2b	0.0136887
Mapk12	0.0143847
Camk1d	0.0146381
Tssk4	0.0148209
Fggy	0.0156598
Trib1	0.0165071
Nme8	0.0167751
Mst1r	0.0185365
Mapkapk3	0.0193497
Prkab2	0.0217347
Ephb4	0.02201
Cdk5r1	0.023274
Taok3	0.0239304
Galk1	0.0241258
Pdk2	0.0249726
Mink1	0.0252029
Nadk	0.0259702
Musk	0.0261338
Pak1	0.0284056
Srms	0.0284475
Scyl2	0.0302092
Itk	0.0309488
Pak4	0.0319204
Pik3r5	0.0327338
Syk	0.0327961
Galk2	0.0330597
Fgfr1	0.0335371
Kalrn	0.0337103
Jak3	0.034088
Nek5	0.0348663
Pomk	0.0357169
Ephb3	0.0358102
Map3k5	0.036155
Hunk	0.0369339
Styk1	0.0378809
Pdik1l	0.0386829
Tk2	0.0388993
Eif2ak3	0.0391529
Mlkl	0.0395884
Stk31	0.0398666
Mapk7	0.04033
Sbk2	0.040395
Stkld1	0.0414477
Itpkb	0.0422001
Map3k7	0.0427254
Tnni3k	0.0431593
Mark4	0.0437369
Ripk2	0.0446888
Chuk	0.0464451
Dyrk3	0.0474638
Alk	0.0475785
Ikbke	0.0491115
Mpp4	0.0499766
Camk2d	0.0503279
Tpk1	0.0516762
Pip5kl1	0.0526869
Aak1	0.0531004
Npr1	0.0534901
Ripk4	0.0536221
Myo3b	0.0551243
Cdc42bpb	0.0556059
Pfkfb3	0.0563516
Fgfr3	0.0569259
Pgk2	0.0593079
Hspb8	0.0606887
Snx16	0.0610566
Pdk4	0.0616824
Lyn	0.0632156
Brd2	0.0638726
Epha10	0.0650959
Mex3b	0.0653102
Zak	0.0683264
Cdk15	0.0685894
Plxna4	0.0688314
Trim28	0.0689137
Stk17b	0.0697805
Nek4	0.0706325
Gne	0.0733319
Gucy2d	0.0742906
Obscn	0.0743673
Fgfr2	0.0749331
Vrk2	0.0760348
Stk32b	0.0772978
Rps6ka5	0.0773596
Pik3cg	0.0775208
Txk	0.0778861
Fn3k	0.077993
Src	0.0793181
Nek8	0.0795298
Nek10	0.0814087
Npr2	0.0815854
Prps1	0.0830778
Pdk1	0.0847336
Mapk9	0.0849578
Map3k11	0.0856137
Alpk2	0.0871192
Dgkh	0.0883858
Cdk20	0.0889638
Ulk3	0.0902158
Erbb4	0.0912897
Nim1k	0.0913803
Pdgfrb	0.0927682
Nuak2	0.0928023
Pskh1	0.0931192
Mpp5	0.0931252
Bmx	0.0935018
Phkg2	0.0943065
Fastkd3	0.0945129
Gucy2f	0.0950059
Phkg1	0.0956752
Insrr	0.0963732
Wee2	0.0968097
Mylk	0.0968193
Pklr	0.0977249
Pdgfrl	0.0981185
Pdxk	0.0991153
Btk	0.101254
Nek11	0.102033
Ckb	0.102039
Cib1	0.102306
Itpk1	0.104687
Dclk2	0.105493
Prkar2b	0.10872
Cdkl1	0.112418
Mapk3	0.115094
Sphk1	0.116188
Epha1	0.117109
Yes1	0.120418
Pask	0.120466
Irak4	0.121339
Pdk3	0.121949
Mknk1	0.122183
Pgm2l1	0.122752
Stk39	0.123143
Map3k9	0.124105
Camkk2	0.124107
Jak2	0.12487
Dyrk4	0.124904
Tbck	0.125338
Fastk	0.125707
Eif2ak2	0.126138
Stradb	0.127762
Adck3	0.129065
Dclk3	0.130048
Prps1l1	0.131302
Camkk1	0.133182
Rps6kc1	0.13376
Fgfrl1	0.133975
Adpgk	0.134069
Dgkg	0.134203
Twf1	0.134335
Dgka	0.134592
Srpk2	0.1364
Tesk2	0.137333
Cerkl	0.138357
Nek6	0.138687
Ak4	0.140502
Dlg3	0.140505
Plk2	0.140645
Nlk	0.140688
Fastkd1	0.141053
Lrrk2	0.143254
Mok	0.144461
Epha3	0.145728
Hck	0.146344
Prkag2	0.14666
Cerk	0.147947
Crot	0.148235
Fn3krp	0.148367
Pck2	0.148835
Ak5	0.149062
Trio	0.15085
Rps6ka2	0.152603
Prkcd	0.156543
Flt4	0.158054
Acvr2b	0.15877
Dgki	0.162322
Ripk1	0.162793
Ikbkb	0.163173
Papss2	0.164038
Prkcz	0.167788
Idnk	0.1686
Camk2g	0.16946
Map3k1	0.171525
Peak1	0.17534
Rbks	0.176332
Map3k3	0.178158
Frk	0.178355
Snrk	0.178637
Epha7	0.17978
Blk	0.179991
Map3k6	0.180076
Ak7	0.180857
Gsap	0.181197
Pak6	0.181464
Chek2	0.181688
Ntpcr	0.182318
Cdkl2	0.183214
Stk10	0.183827
Clk1	0.184607
Lrrk1	0.186527
Ulk2	0.186863
Tgfbr3	0.188348
Csnk1g3	0.188536
Plk3	0.188598
Grk4	0.18955
Nrk	0.190439
Mylk2	0.190581
Stk33	0.191069
Tab1	0.192599
Stk36	0.19274
Myt1	0.194414
Pck1	0.194907
Pim3	0.195844
Matk	0.197273
Osr1	0.19733
Nmrk1	0.197618
Stk32c	0.197922
Plxna3	0.198437
Non_Targeting_Control	0.198897
Clk2	0.199526
Gck	0.201949
Khk	0.20253
Mylk3	0.202633
Flt1	0.203194
Tyk2	0.203875
Glyctk	0.204972
Cib4	0.205429
Mpp6	0.205994
Ntrk2	0.210021
Rps6kb2	0.21149
Bmp2k	0.212365
Camk4	0.212708
Pip4k2a	0.213285
Mertk	0.213937
Pfkm	0.214585
Srm	0.215927
Araf	0.216109
Uhmk1	0.216469
Stk32a	0.21701
Ptk2b	0.217395
Tlk1	0.217411
Mapk15	0.21915
Sgk2	0.221482
Shpk	0.221643
Mknk2	0.222461
Camk2b	0.224392
Nek2	0.226431
Pik3r1	0.229289
Pink1	0.229316
Dmpk	0.231047
Adck5	0.231596
Map3k19	0.232156
Ephb2	0.232668
Pim2	0.232941
Cd2	0.2386
Pak7	0.240175
Stk38l	0.240489
Epha4	0.242335
Prkcb	0.244301
Pip4k2c	0.246241
Prkd2	0.249225
Cask	0.249812
Mpp2	0.251202
Abcc1	0.25126
Mpp1	0.255583
Ak3	0.256699
Fgr	0.257185
Fyn	0.259135
Map4k5	0.260424
Ulk1	0.261584
Ttbk1	0.261745
Acvr1c	0.262084
Grk6	0.262496
Magi1	0.26438
Nme5	0.265663
Ror2	0.267452
Slk	0.26851
Dgkb	0.268593
Scyl3	0.270414
Riok3	0.271173
Itpkc	0.271521
Adck1	0.271679
Bckdk	0.272121
Map2k5	0.272878
Cdk5	0.275598
Rnasel	0.275782
Map3k8	0.277747
Acvr2a	0.278302
Scyl1	0.283424
Sh3bp5	0.283558
Tbrg4	0.287292
Trpm6	0.287801
Aldh18a1	0.288572
Ros1	0.288688
Pkd2	0.291726
Prkag1	0.291949
Dapk3	0.294005
Ephb6	0.294285
Kit	0.296152
Fer	0.296249
Chkb	0.299572
Phkb	0.301429
Phka2	0.304507
Ptk6	0.304858
Dapk1	0.306929
Irak3	0.307301
Pbk	0.308638
Ephb1	0.309449
Tkfc	0.309799
Stk40	0.311748
Pkd1	0.314843
Wnk4	0.31509
Sh3bp4	0.316104
Pank1	0.316556
Ryk	0.319954
Adrbk2	0.320834
Cdkl5	0.321903
Ror1	0.322595
Magi3	0.324307
Strada	0.32992
Pnck	0.330216
Prkacb	0.330258
Sik3	0.331481
Lats1	0.33393
Crkl	0.334266
Sgk3	0.334626
Sgk1	0.337966
Dcakd	0.338001
Mylk4	0.33869
Prkca	0.342397
Map3k13	0.343633
Pkdcc	0.346318
Phka1	0.348283
Pank2	0.351423
Stk26	0.351818
Cdk10	0.354391
Prkch	0.354558
Prkd1	0.355024
Bmpr1b	0.355146
Ippk	0.357191
Brsk2	0.360606
Cdk19	0.369089
Lats2	0.372851
Trib3	0.374625
Tjp2	0.382576
Cdc42bpa	0.384566
Prkce	0.389474
Arsg	0.391124
Ltk	0.395464
Jak1	0.396729
Gsk3a	0.398493
Rock2	0.399831
Csnk1d	0.400264
Ttbk2	0.402819
Map4k3	0.407435
Mak	0.422591
Prps2	0.429103
Mpp7	0.436309
Camk2a	0.439849
Pip4k2b	0.453914
Prkab1	0.460572
Rps6kb1	0.471516
Rab11fip5	0.4754
Mast4	0.479427
Wnk2	0.48288
Lmtk2	0.484185
Dyrk2	0.488806
Epha2	0.498862
Map2k7	0.532417
Map2k4	0.572315
Stk24	0.601013
Pan3	0.604044
Mapk8	0.670842
Rock1	0.672868
Acvr1b	0.674122
Limk2	0.693033
Map3k2	0.726113
Prkaa1	0.85458
Gsk3b	0.926771
Dyrk1a	0.967926
Tgfbr2	1.3742
Tgfbr1	1.42569

## Sheet: PRN;CDK12KO
gene	beta score
Cdk1	-4.67325
Plk1	-4.57927
Dtymk	-4.12438
Exosc10	-3.75602
Chek1	-3.45166
Cdk13	-3.44631
Mastl	-3.07102
Smg1	-2.81812
Cdc7	-2.79857
Cdk9	-2.7683
Pgk1	-2.51676
Csnk2b	-2.35777
Dolk	-2.29203
Riok1	-2.25732
Clp1	-2.21956
Pi4ka	-2.10781
Mtor	-2.10659
Tpr	-2.047
Prkar1a	-2.04217
Aurkb	-2.02486
Cdk7	-1.97823
Trrap	-1.95189
Cks1b	-1.91424
Ttk	-1.89465
Guk1	-1.88627
Csnk1a1	-1.81788
Wee1	-1.78242
Fxn	-1.7716
Pnkp	-1.76096
Pkm	-1.71408
Prpf4b	-1.68449
Egfr	-1.64286
Ak2	-1.60862
Nup62	-1.59414
Vrk1	-1.56776
Cmpk1	-1.50142
Atr	-1.3379
Pkn2	-1.31635
Aurka	-1.27853
Speg	-1.25088
Nadk2	-1.22173
Brd2	-1.142
Bub1	-1.13447
Trim28	-1.10758
Pkmyt1	-1.08612
Stk11	-1.07864
Cdk11b	-1.07034
Hus1	-1.05945
Pank2	-1.00587
Brd4	-0.988007
Aurkc	-0.941677
Lamtor3	-0.928352
Prkci	-0.923457
Pak2	-0.923409
Erbb3	-0.871213
Bub1b	-0.868977
Pi4kb	-0.861058
Oxsr1	-0.859337
Nme6	-0.856291
Sephs2	-0.851816
Pip5k1a	-0.806659
Calm3	-0.802594
Trim33	-0.753633
Cks2	-0.733348
Brd3	-0.719178
Actr2	-0.711268
Tk1	-0.709737
Stk24	-0.70208
Fastkd1	-0.695576
Cdk4	-0.693507
Cdk2	-0.680007
Fgfr1	-0.676699
Papss1	-0.672797
Pik3r4	-0.665834
Gtf2h1	-0.665238
Prkra	-0.646027
Cdk16	-0.637241
Ptk2	-0.631957
Scyl2	-0.60186
Mast3	-0.590184
Mvk	-0.587486
Pak6	-0.580933
Trpm7	-0.580787
Cdkl3	-0.566908
Gak	-0.56007
Nrbp1	-0.557352
Map2k5	-0.554616
Stkld1	-0.549634
Uck2	-0.546131
Pik3ca	-0.538917
Prkaca	-0.533167
Nmrk2	-0.531629
Melk	-0.526229
Erbb2	-0.523962
Prkd3	-0.517513
Hipk4	-0.517037
Prkab1	-0.512684
Map2k3	-0.51141
Etnk2	-0.511124
Mpp1	-0.510781
Sik2	-0.508591
Baz1b	-0.508187
Map3k7	-0.504849
Mapk1	-0.492117
Mok	-0.488295
Prkaa1	-0.486016
Bmx	-0.463203
Ckmt2	-0.462723
Mapk14	-0.460798
Ckm	-0.455629
Prkd2	-0.452405
Pgm2l1	-0.445671
Pnck	-0.441755
Ikbkb	-0.441438
Twf1	-0.441316
Nagk	-0.440427
Stk35	-0.436691
Tnni3k	-0.434485
Stk26	-0.433453
Pim2	-0.432706
Ror1	-0.422241
Bmp2k	-0.421919
Acvr2b	-0.416624
Pdik1l	-0.413769
Pmvk	-0.412663
Ilk	-0.409635
Mylk4	-0.408895
Csnk2a1	-0.407326
Nek8	-0.407056
Cerkl	-0.405646
Sbk1	-0.399181
Aatk	-0.396891
Prps2	-0.393229
Map2k1	-0.390634
Adck4	-0.389094
Pfkfb2	-0.386977
Morn1	-0.383573
Ror2	-0.38227
Camk2b	-0.381369
Bmpr2	-0.380049
Prkar2a	-0.376077
Vrk3	-0.375584
Pacsin1	-0.37354
Map3k14	-0.372401
Bmpr1a	-0.370994
Mylk2	-0.370665
Sh3bp5l	-0.369882
Akt1	-0.369069
Atm	-0.367646
Mpp4	-0.365875
Srpk1	-0.361503
Flt3	-0.359148
Snx16	-0.35571
Rps6ka3	-0.35482
Mex3b	-0.349167
Map3k9	-0.34807
Itpka	-0.34579
Pdpk1	-0.340524
Fn3k	-0.335969
Pik3c3	-0.330786
Rnasel	-0.330486
Stk25	-0.330121
Pak1	-0.329952
Cdk6	-0.32792
Ulk3	-0.326886
Mink1	-0.323609
Nek3	-0.320616
Wnk3	-0.317286
Prkx	-0.313956
Igf1r	-0.313022
Eif2ak2	-0.309141
Pfkm	-0.306068
Zap70	-0.30446
Fastkd3	-0.304279
Braf	-0.301102
Dyrk3	-0.300717
Insrr	-0.300141
Tex14	-0.298199
Hipk3	-0.29801
Slk	-0.295413
Tlk1	-0.293984
Pik3cd	-0.286489
Cask	-0.282038
Nek6	-0.279989
Prkce	-0.276576
Camk1	-0.273288
Stk10	-0.268489
Nrk	-0.268251
Map2k2	-0.263146
Nme1	-0.263
Plk2	-0.262108
Chka	-0.259232
Rps6ka6	-0.257744
Pkd1	-0.257123
Pan3	-0.257035
Rps6kc1	-0.256707
Akt2	-0.253796
Sphk1	-0.253479
Fastkd5	-0.25313
Mast1	-0.253084
Mark1	-0.25208
Mapk9	-0.242145
Lrpprc	-0.241928
Map4k1	-0.241136
Stk36	-0.240475
Pik3c2b	-0.239508
Wnk1	-0.236984
Map3k6	-0.235252
Uck1	-0.234986
Tbk1	-0.233689
Mapk3	-0.230026
Tssk6	-0.228926
Jak1	-0.227382
Pink1	-0.226826
Gne	-0.226298
Xrcc6bp1	-0.223978
Adck3	-0.219511
Lyn	-0.217089
Mknk1	-0.21526
Mapk7	-0.212852
Lats1	-0.212587
Cdk18	-0.212166
Crkl	-0.210639
Acvr1	-0.210376
Stk33	-0.209272
Fes	-0.207967
Prkar1b	-0.207846
Map4k5	-0.20719
Phkg2	-0.206618
Flt4	-0.206101
Pfkfb4	-0.205835
Ak1	-0.204606
Tssk2	-0.202855
Nme3	-0.201929
Rab11fip5	-0.200278
Matk	-0.200096
Tbrg4	-0.197851
Stk40	-0.194895
Lmtk2	-0.194385
Rps6kl1	-0.194176
Ptk7	-0.193331
Camk2d	-0.19326
Rps6ka1	-0.193177
Itk	-0.192767
Trib3	-0.189155
Map2k6	-0.184051
Nme7	-0.182839
Myt1	-0.182759
Mylk3	-0.178345
Clk3	-0.177787
Ksr1	-0.176662
Tk2	-0.174697
Cib1	-0.171328
Irak3	-0.171206
Ksr2	-0.170726
Pi4k2a	-0.167773
Dapk2	-0.167384
Hkdc1	-0.167372
N4bp2	-0.166692
Map3k11	-0.163865
Fastk	-0.163462
Map4k2	-0.163399
Igfn1	-0.163347
Itpkc	-0.163139
Dyrk1b	-0.161742
Mapkapk2	-0.157629
Pomk	-0.156091
Tssk3	-0.155329
Mapk13	-0.154164
Araf	-0.149353
Camkk1	-0.147689
Irak1	-0.147369
Prkd1	-0.147178
Insr	-0.146295
Rfk	-0.138376
Nek5	-0.137204
Stk3	-0.136309
Peak1	-0.134101
Pip5kl1	-0.132692
Ern2	-0.132028
Mapk6	-0.13166
Hk2	-0.129587
Pdk2	-0.129006
Xylb	-0.125139
Wee2	-0.124005
Fuk	-0.123247
Dcakd	-0.12057
Ip6k2	-0.119305
Grk6	-0.117698
Magi1	-0.116736
Ros1	-0.114656
Sphk2	-0.11433
Prkcb	-0.113464
Csnk1g1	-0.111447
Acvr2a	-0.110752
Jak3	-0.11044
Map3k13	-0.106062
Pik3cb	-0.10592
Brsk2	-0.104946
Osr1	-0.104562
Twf2	-0.104174
Pim3	-0.103662
Prkdc	-0.103493
Pak4	-0.0986217
Gk2	-0.0983654
Mark3	-0.0977198
Stk39	-0.0968744
Prkch	-0.0966617
Ick	-0.0956359
Ern1	-0.0943732
Pank3	-0.0925564
Mark4	-0.091687
Mark2	-0.0906753
Pdk1	-0.0860384
Lmtk3	-0.0845288
Nek1	-0.0842425
Csnk1g2	-0.0838467
Tec	-0.082362
Pdk3	-0.0821488
Syk	-0.0811665
Rps6ka4	-0.0809149
Plk5	-0.08047
Shpk	-0.0781682
Irak2	-0.0779359
Map3k12	-0.0772758
Dguok	-0.0743756
Glyctk	-0.0741973
Ripk1	-0.0741224
Stk4	-0.0736777
Sbk2	-0.0727098
Ntrk3	-0.0718307
Scyl1	-0.0708418
Pdxk	-0.0697838
Raf1	-0.0688463
Ippk	-0.0673717
Pkn3	-0.0656917
Galk2	-0.062404
Nuak2	-0.0616214
Cd2	-0.0604083
Dgki	-0.0574101
Mlkl	-0.056871
Itpk1	-0.0560469
Pik3cg	-0.0559142
Eif2ak4	-0.0556286
Chkb	-0.0529043
Btk	-0.0521886
Ripk4	-0.0505633
Tyro3	-0.050397
Frk	-0.0459162
Ak7	-0.0440428
Mertk	-0.041527
Prkar2b	-0.0412911
Calm1	-0.0405526
Tlk2	-0.0404112
Musk	-0.0395994
Dstyk	-0.0376175
Dyrk4	-0.0364719
Gsap	-0.0340392
Met	-0.0337921
Sh3bp4	-0.0318169
Alpk3	-0.0306791
Pik3r1	-0.0302334
Khk	-0.0296219
Pck1	-0.0293434
Phkg1	-0.0280814
Ak3	-0.0277829
Hunk	-0.0257555
Ulk2	-0.0249274
Prkaa2	-0.0246073
Dgkz	-0.0233693
Mast4	-0.0233188
Ak4	-0.0219582
Map4k4	-0.0214864
Map3k4	-0.0208644
Dyrk2	-0.0199149
Dgka	-0.0136453
Nmrk1	-0.0123571
Scyl3	-0.0115283
Pak3	-0.0113763
Ddr2	-0.00971712
Mknk2	-0.00838025
Bckdk	-0.00746033
Fastkd2	-0.00682923
Ttbk1	-0.006507
Nme2	-0.00599972
Nek7	-0.005635
Trpm6	-0.00520741
Ltk	-0.00387444
Abl2	-0.0035779
Blk	-0.00321487
Dgkb	-0.0013575
Idnk	-4.57432e-05
Csnk2a2	0.00144511
Mpp5	0.00154859
Bcr	0.00166356
Acvr1c	0.00243705
Lrrk1	0.00564193
Pklr	0.0072102
Sgk2	0.00806196
Hipk2	0.00893604
Gucy2d	0.00916548
Ntrk1	0.00920892
Pfkfb3	0.0124888
Acvr1b	0.0149466
Taok1	0.0160071
Pgk2	0.0162365
Cdk12	0.0173457
Clk1	0.0187933
Wnk4	0.0195956
Hk3	0.0213758
Clk2	0.0228517
Sgk3	0.0241941
Mapk12	0.0243446
Gsg2	0.0254928
Srms	0.0264149
Lck	0.0296467
Map3k8	0.0303979
Dyrk1a	0.0304297
Epha10	0.0324651
Srm	0.0325827
Ntpcr	0.0333856
Abcc1	0.0338856
Adrbk1	0.0341329
Src	0.0344487
Pkn1	0.0348451
Stk16	0.0356035
Hck	0.0364359
Nme4	0.0375469
Phka2	0.0420735
Arsg	0.042217
Brsk1	0.0463485
Axl	0.0467754
Mapk11	0.047549
Mylk	0.0482137
Fgr	0.0485777
Irak4	0.0489416
Itpkb	0.0492727
Tesk2	0.051084
Cerk	0.051276
Ripk2	0.0519702
Papss2	0.0527266
Riok3	0.0535796
Csnk1e	0.0539496
Nadk	0.0542812
Plk3	0.055045
Chek2	0.0561804
Dmpk	0.0582392
Pfkl	0.0593095
Trib1	0.0612849
Slamf6	0.0654541
Nrbp2	0.0658697
Sgk1	0.0659293
Pdgfrb	0.0661471
Ak5	0.0671179
Abl1	0.0674565
Brdt	0.0674772
Prkag1	0.0679039
Map4k3	0.0685451
Cpne3	0.0690372
Rps6ka5	0.0702213
Kdr	0.0703864
Cdkl5	0.0707398
Stk38l	0.0710345
Zak	0.0724032
Cad	0.0728118
Camk1g	0.0760887
Prkag2	0.0768663
Amhr2	0.0773309
Nek11	0.0774834
Col4a3bp	0.0779899
Npr2	0.0830996
Ip6k3	0.0831107
Wnk2	0.0838179
Pkdcc	0.085465
Phka1	0.086531
Camkk2	0.0880154
Map3k3	0.0892508
Eif2ak3	0.0897439
Epha2	0.092638
Kalrn	0.0926809
Gk5	0.0944173
Tgfbr1	0.0944604
Pim1	0.0945201
Prkcq	0.0960624
Dclk3	0.0965499
Tyk2	0.0966186
Pik3r3	0.0974654
Acvrl1	0.0978
Pik3c2a	0.100095
Jak2	0.101257
Prkcz	0.102008
Ephb3	0.103203
Card11	0.105168
Dgke	0.10541
Cdk20	0.105513
Cdc42bpg	0.106895
Pskh1	0.107923
Limk2	0.10819
Pfkp	0.109346
Mak	0.109506
Prkab2	0.109842
Prkg1	0.112125
Cib4	0.113025
Adpgk	0.114658
Ryk	0.117601
Ddr1	0.119193
Ephb4	0.120521
Dlg1	0.121257
Grk5	0.121732
Prps1	0.121798
Eef2k	0.123235
Nim1k	0.125748
Aldh18a1	0.12618
Cdkl2	0.126831
Prkca	0.127851
Gucy2c	0.129486
Obscn	0.131048
Uhmk1	0.131489
Alpk1	0.131708
Tkfc	0.132563
Plxna4	0.13313
Stk32a	0.137335
Adck5	0.137695
Nek2	0.13902
Srpk3	0.143026
Pip5k1c	0.14518
Fgfr4	0.147729
Trim27	0.149092
Cdk14	0.149661
Mpp7	0.149738
Trib2	0.150985
Cdk5r1	0.150989
Galk1	0.152529
Rps6kb2	0.15259
Alk	0.152821
Fggy	0.153952
Csnk1d	0.156187
Nuak1	0.157095
Crot	0.1573
Stradb	0.159944
Tesk1	0.160465
Cdc42bpa	0.160641
Epha1	0.162272
Fgfr3	0.162362
Ulk1	0.162859
Pdgfra	0.164172
Akt3	0.164532
Lrrk2	0.165283
Bmpr1b	0.165641
Sik3	0.166161
Hipk1	0.168685
Yes1	0.169143
Ccl2	0.169512
Vrk2	0.170114
Dclk1	0.170181
Tjp2	0.171022
Pxk	0.172246
Mst1	0.172826
Magi3	0.173664
Flt1	0.174398
Ipmk	0.174611
Cmpk2	0.174768
Dck	0.175443
Ckb	0.175751
Plau	0.176064
Hk1	0.178907
Map3k1	0.179457
Cdk10	0.183981
Stk19	0.185804
Adck1	0.18609
Tssk4	0.187741
Mpp3	0.18789
Mpp2	0.188201
Pdgfrl	0.1886
Snrk	0.192217
Ikbke	0.192668
Tab1	0.193228
Gck	0.195244
Mst1r	0.19786
Dlg3	0.198026
Map3k15	0.20026
Npr1	0.200309
Fn3krp	0.200539
Sbk3	0.202762
Tpk1	0.204299
Alpk2	0.205541
Ntrk2	0.205921
Prkacb	0.211799
Prkcd	0.21333
Epha6	0.215884
Tnik	0.219537
Ulk4	0.222745
Mast2	0.2256
Nek9	0.225629
Chuk	0.225878
Ephb2	0.226032
Prps1l1	0.22808
Ret	0.230301
Ip6k1	0.236264
Strada	0.236344
Mpp6	0.236941
Fgfrl1	0.238948
Pip4k2c	0.242773
Prkag3	0.243093
Pik3r5	0.245276
Uckl1	0.246797
Pck2	0.247232
Phkb	0.249071
Non_Targeting_Control	0.253211
Fgfr2	0.254979
Mapk15	0.255921
Epha4	0.256615
Myo3b	0.259682
Hspb8	0.26051
Stk31	0.261217
Stk32b	0.262317
Cdk15	0.262454
Mapk8	0.262754
Agk	0.263316
Mapkapk3	0.263559
Dgkg	0.265286
Trim24	0.267059
Etnk1	0.271774
Adck2	0.274936
Ankk1	0.278547
Ephb1	0.278955
Rps6ka2	0.279839
Cdk17	0.280999
Camkv	0.281492
Srpk2	0.289003
Ak8	0.297241
Ephb6	0.297432
Dclk2	0.298151
Tnk1	0.301209
Plxna3	0.301548
Cdkl1	0.304124
Pi4k2b	0.304514
Pdk4	0.304882
Gucy2f	0.304982
Atmin	0.306944
Tek	0.308805
Camk1d	0.30956
Epha3	0.320916
Map3k19	0.327868
Morn2	0.328203
Nme5	0.3299
Rbks	0.331986
Txk	0.340093
Tie1	0.341639
Csnk1g3	0.346638
Nme8	0.347574
Pank1	0.350091
Cdk19	0.351694
Pik3c2g	0.351845
Pask	0.353301
Prkcg	0.355346
Lats2	0.357744
Erbb4	0.358023
Prkg2	0.368034
Trio	0.368663
Gsk3a	0.370125
Ptk6	0.379017
Cdk5	0.389102
Nek4	0.390641
Cdc42bpb	0.395443
Tgfbr3	0.396767
Nlk	0.403974
Camk2g	0.405303
Pkd2	0.405958
Stk32c	0.407857
Epha7	0.417023
Map3k2	0.419911
Map2k4	0.421416
Adk	0.432694
Aak1	0.432976
Styk1	0.439666
Ripk3	0.440084
Dapk1	0.441067
Ppip5k1	0.44543
Dgkq	0.44841
Dgkd	0.448754
Tgfbr2	0.451151
Lrguk	0.455411
Camk2a	0.455702
Tbck	0.465519
Nek10	0.471399
Map2k7	0.472193
Fyn	0.478503
Pip4k2a	0.483374
Ptk2b	0.483441
Ttbk2	0.486474
Kit	0.487952
Cdkl4	0.499238
Csf1r	0.502251
Pak7	0.503685
Dapk3	0.510413
Pbk	0.522545
Mapk10	0.535443
Grk4	0.543577
Stk17b	0.559411
Dgkh	0.561096
Map3k5	0.57193
Adrbk2	0.5878
Camk4	0.627478
Fer	0.636949
Gsk3b	0.661601
Pip4k2b	0.711169
Epha8	0.716206
Taok3	0.71957
Mapk4	0.727992
Rps6kb1	0.79222
Sh3bp5	0.821047
Rock1	0.906842
Rock2	1.19688
